# Supplementary material for: A Perspective for Ménière’s Disease: In Silico Investigations of Dexamethasone as a Direct Modulator of AQP2
Source: Biomolecules. 2022 Mar 28;12(4):511. doi: 10.3390/biom12040511 (PMC9028334; doi:10.3390/biom12040511)
Supplement: Supplementary file 1 [file biomolecules-12-00511-s001.zip]

Archive with 2 entries (2 files):
- DEX-stroll-and-fix-+.mp4
- Mom-et-al-2022-Dex-AQP2-supplementary.pdf
